# Supplementary material for: Bioactive Cyclopeptide Alkaloids and Ceanothane Triterpenoids from Ziziphus mauritiana Roots: Antiplasmodial Activity, UHPLC-MS/MS Molecular Networking, ADMET Profiling, and Target Prediction
Source: Molecules. 2025 Jul 14;30(14):2958. doi: 10.3390/molecules30142958 (PMC12299143; doi:10.3390/molecules30142958)
Supplement: Supplementary file 1 [file molecules-30-02958-s001.zip]

Archive with 1 entries (1 files):
- molecules-3687167-supplementary.pdf
